# Supplementary material for: A Novel Glycosylated Ferulic Acid Conjugate: Synthesis, Antioxidative Neuroprotection Activities In Vitro, and Alleviation of Cerebral Ischemia–Reperfusion Injury (CIRI) In Vivo
Source: Antioxidants (Basel). 2025 Aug 3;14(8):953. doi: 10.3390/antiox14080953 (PMC12382698; doi:10.3390/antiox14080953)
Supplement: Supplementary file 1 [file antioxidants-14-00953-s001.zip]

Archive with 1 entries (1 files):
- antioxidants-3738180-supplementary.pdf
